# Supplementary material for: Analysis of Nurses’ Attitudes toward Patient Death
Source: Int J Environ Res Public Health. 2022 Oct 12;19(20):13119. doi: 10.3390/ijerph192013119 (PMC9602489; doi:10.3390/ijerph192013119)
Supplement: Supplementary file 1 [file ijerph-19-13119-s001.zip]

Archive with 1 entries (1 files):
- ijerph-1952929-supplementary.pdf
